# Supplementary material for: As in Real Estate, Location Matters: Cellular Expression of Complement Varies Between Macular and Peripheral Regions of the Retina and Supporting Tissues
Source: Front Immunol. 2022 Jun 15;13:895519. doi: 10.3389/fimmu.2022.895519 (PMC9240314; doi:10.3389/fimmu.2022.895519)
Supplement: Supplementary file 1 [file DataSheet_1.xlsx]

## Sheet: Complement_genes
gene	info1	Pathway
C1QA	Complement Activation	Classical Pathway
C1QB	Complement Activation	Classical Pathway
C1QC	Complement Activation	Classical Pathway
C1R	Complement Activation	Classical Pathway
C1RL	Complement Activation	Classical Pathway
C1S	Complement Activation	Classical Pathway
FCN1	Complement Activation	Lectin Pathway
FCN2	Complement Activation	Lectin Pathway
FCN3	Complement Activation	Lectin Pathway
MASP1	Complement Activation	Lectin Pathway
MASP2	Complement Activation	Classical/Lectin Pathway
C2	Complement Activation	Classical/Lectin Pathway
C4A	Complement Activation	Classical/Lectin Pathway
C4B	Complement Activation	Classical/Lectin Pathway
CFB	Complement Activation	Alternative Pathway
CFD	Complement Activation	Alternative Pathway
C3	Complement Activation	Terminal Pathway
C5	Complement Activation	Terminal Pathway
C6	Complement Activation	Terminal Pathway
C7	Complement Activation	Terminal Pathway
C8A	Complement Activation	Terminal Pathway
C8B	Complement Activation	Terminal Pathway
C8G	Complement Activation	Terminal Pathway
C9	Complement Activation	Terminal Pathway
C1QBP	Soluble Complement Regulators	Classical Pathway
SERPING1	Soluble Complement Regulators	Classical Pathway
C4BPA	Soluble Complement Regulators	Classical Pathway
C4BPB	Soluble Complement Regulators	Classical Pathway
CFH	Soluble Complement Regulators	Alternative Pathway
CFHR1	Soluble Complement Regulators	Alternative Pathway
CFHR2	Soluble Complement Regulators	Alternative Pathway
CFHR3	Soluble Complement Regulators	Alternative Pathway
CFHR4	Soluble Complement Regulators	Alternative Pathway
CFHR5	Soluble Complement Regulators	Alternative Pathway
CFI	Soluble Complement Regulators	Alternative Pathway
CFP	Soluble Complement Regulators	Alternative Pathway
CLU	Soluble Complement Regulators	Terminal Pathway
VTN	Soluble Complement Regulators	Terminal Pathway
CD46	Membrane Bound Complement Regulators	All Pathways
CD55	Membrane Bound Complement Regulators	All Pathways
CD59	Membrane Bound Complement Regulators	All Pathways
C3AR1	Complement Receptors	All Pathways
A5AR1	Complement Receptors	All Pathways
A5AR2	Complement Receptors	All Pathways
CR1	Complement Receptors	All Pathways
CR2	Complement Receptors	All Pathways
ITGAM	Complement Receptors	All Pathways
ITGAX	Complement Receptors	All Pathways
ITGB2	Complement Receptors	All Pathways
VSIG4	Complement Receptors	All Pathways
CD93	Complement Receptors	All Pathways

## Sheet: Retina_NormalMac_NormalPer
Gene	Celltype	p-val	avg_log2FC_(NormalMac_Normal_Per)	Linear_FC_(2^avg_logFC)	percent_NormalMac	percent_NormalPer
CD59	Amacrine	0.00584952	-0.197758	0.871904	0.256	0.331
CLU	Amacrine	0.0200236	-0.0919173	0.938275	0.732	0.822
C1R	Astrocytes	0.00012828	-0.335646	0.792429	0.364	0.526
C1RL	Astrocytes	0.0117109	-0.00171853	0.99881	0.072	0.132
C1S	Astrocytes	4.17023e-06	-0.407006	0.754187	0.272	0.439
C3	Astrocytes	1.67248e-05	-0.056123	0.961845	0.231	0.408
CD46	Astrocytes	0.0115858	-0.122538	0.91857	0.066	0.123
CFI	Astrocytes	1.01484e-07	-0.504624	0.704844	0.131	0.294
CLU	Astrocytes	0.00768822	0.236965	1.17851	0.998	0.996
C1QBP	Bipolar	1.17254e-17	-0.164186	0.892432	0.426	0.44
CD46	Bipolar	9.89643e-19	0.131975	1.09579	0.14	0.105
CD59	Bipolar	2.17766e-08	-0.128009	0.915093	0.27	0.284
CLU	Bipolar	8.61746e-112	-0.484162	0.714912	0.225	0.33
VTN	Bipolar	0.000645232	-0.0975922	0.934591	0.098	0.108
C1QBP	Cone	0.0011376	-0.0693966	0.953037	0.532	0.782
CD46	Cone	1.66511e-07	-0.339627	0.790246	0.134	0.309
CLU	Cone	0.00188423	0.218685	1.16367	0.258	0.404
VTN	Cone	2.15453e-13	1.43367	2.70133	0.473	0.302
CD46	Endothelium	1.1347e-06	0.545182	1.4592	0.549	0.298
CFH	Endothelium	0.0127797	0.424532	1.34214	0.627	0.536
C1S	Ganglion	0.00434384	-0.213351	0.862532	0.034	0.143
CLU	Ganglion	0.000848545	-0.68311	0.622821	0.528	0.786
SERPING1	Ganglion	0.00558164	-0.426024	0.74431	0.022	0.107
VTN	Ganglion	0.00210346	-0.276077	0.825834	0.018	0.107
CD46	Horizontal	0.00286411	0.320579	1.24883	0.246	0.148
CLU	Horizontal	0.00927012	-0.42842	0.743075	0.251	0.34
C1QA	Microglia	1.63284e-05	-0.17598	0.885166	0.883	0.955
C1QB	Microglia	2.37603e-05	-0.159992	0.89503	0.919	0.971
C3	Microglia	0.000633587	-0.203744	0.868294	0.274	0.344
C3AR1	Microglia	1.07956e-12	-0.359779	0.779284	0.417	0.613
CD55	Microglia	0.00202258	-0.182008	0.881475	0.103	0.151
CFD	Microglia	0.0215883	-0.117563	0.921743	0.192	0.233
CLU	Microglia	1.9535e-07	-0.338118	0.791073	0.254	0.394
ITGAX	Microglia	0.00433323	-0.232388	0.851225	0.133	0.179
ITGB2	Microglia	0.0190928	0.0150675	1.0105	0.523	0.628
VSIG4	Microglia	2.67093e-05	-0.122336	0.918699	0.399	0.531
C1QBP	Muller	1.73847e-09	-0.0224536	0.984557	0.285	0.338
C1R	Muller	8.73136e-72	-0.200909	0.870002	0.061	0.138
C1S	Muller	7.14315e-122	-0.2892	0.818356	0.03	0.121
CFI	Muller	4.93126e-42	-0.134258	0.911138	0.345	0.457
CLU	Muller	1.28308e-17	0.0822987	1.0587	0.992	0.999
SERPING1	Muller	7.47875e-106	-0.372547	0.772418	0.267	0.413
CD59	Pericytes	1.13091e-05	0.550267	1.46436	0.871	0.869
CLU	Pericytes	0.0224974	-0.228332	0.853621	0.285	0.36
C1QBP	Rod	0.00931598	0.0551754	1.03899	0.299	0.338
CD59	Rod	0.0397003	0.0836813	1.05972	0.163	0.18
CLU	Rod	5.69006e-98	-0.234833	0.849784	0.19	0.319
VTN	Rod	7.33992e-200	-0.479033	0.717458	0.202	0.385

## Sheet: Choroid_NormalMac_NormalPer
Gene	Celltype	p-val	avg_log2FC_(NormalMac/NormalPer)	Linear_FC_(2^avg_log2FC)	percent_NormalMac	percent_NormalPer
CFI	Endothelial	0.00398444	-1.20583	0.433521	0.071	0.6
C1R	Endothelial	0.00444769	-1.00988	0.496588	0	0.5
C1R	Fibroblasts	3.67454e-07	-1.16557	0.44579	0.358	0.528
CFH	Fibroblasts	6.05669e-06	-0.626076	0.647936	0.255	0.462
CD55	Fibroblasts	3.26827e-05	-0.482735	0.71562	0.059	0.191
CLU	Fibroblasts	4.36177e-05	-0.557859	0.679309	0.686	0.795
CD46	Fibroblasts	0.000298897	-0.245547	0.843496	0.039	0.139
C1RL	Fibroblasts	0.000335025	-0.394881	0.760552	0.098	0.226
SERPING1	Fibroblasts	0.00128577	-0.512675	0.700922	0.608	0.667
CFD	Fibroblasts	0.0016106	-0.923228	0.527328	0.176	0.312
C1S	Fibroblasts	0.00269925	-0.657173	0.63412	0.446	0.521
C3	Fibroblasts	0.00364801	-0.717413	0.608187	0.152	0.253
CD55	Leukocytes	4.14245e-13	-0.415899	0.749552	0.508	0.613
CD46	Leukocytes	0.0257116	0.0604948	1.04282	0.317	0.254
C1QA	Macrophages	2.03687e-31	0.653008	1.57244	0.963	0.917
C1QC	Macrophages	2.36394e-30	0.715584	1.64215	0.943	0.877
C1QB	Macrophages	8.07088e-27	0.637148	1.55525	0.96	0.903
C3	Macrophages	1.25816e-16	-1.14778	0.451319	0.037	0.188
C2	Macrophages	2.20674e-08	0.760292	1.69383	0.238	0.118
VSIG4	Macrophages	8.26936e-07	0.505153	1.41927	0.571	0.477
CD55	Macrophages	2.02847e-05	-0.324656	0.798489	0.129	0.228
C3AR1	Macrophages	2.59271e-05	-0.170419	0.888584	0.156	0.27
CFD	Macrophages	0.0123068	0.347065	1.27197	0.444	0.403
C1QBP	Macrophages	0.0160749	-0.0352256	0.975879	0.122	0.178
C5AR1	Macrophages	0.0169902	-0.128561	0.914743	0.305	0.385
CD46	Macrophages	0.0212484	0.0636013	1.04507	0.09	0.137
SERPING1	Melanocytes	0.00199288	-0.710179	0.611244	0.522	0.818
CFH	Melanocytes	0.00382748	-0.788785	0.578831	0.087	0.399
C1QBP	Melanocytes	0.0257462	-0.00152041	0.998947	0.391	0.667
CD59	Pericytes	0.0108953	-0.428998	0.742778	0.414	0.583
CFH	Pericytes	0.0251056	-0.761215	0.589999	0.209	0.333
C1R	Pericytes	0.0440834	-0.518442	0.698125	0.277	0.389
C1QBP	Pericytes	0.044617	-0.402854	0.756361	0.293	0.417
CLU	Schwann	1.81612e-10	-0.887489	0.540554	0.843	0.931
CD55	T-cells	0.0182834	-0.160884	0.894477	0.486	0.503

## Sheet: Retina_EarlyAMDMac_NormalMac
Gene	Celltype	p-val	avg_log2FC_(AMDMac/NormalMac)	Linear_FC_(2^avg_log2FC)	percent_AMDMac	percent_NormalMac
C1QBP	Astrocytes	1.76e-06	-0.599562	0.7	0.32	0.67
C3	Astrocytes	7.42e-05	1.06621	2.1	0.32	0.13
CLU	Astrocytes	0.00447	0.370937	1.3	1	0.99
CD59	Astrocytes	0.00469	0.573033	1.5	0.74	0.75
CFI	Astrocytes	0.00989	0.397632	1.3	0.19	0.09
CD46	Bipolar	4.39e-22	0.308484	1.2	0.36	0.31
CLU	Bipolar	0.00292	0.380569	1.3	0.19	0.18
C1RL	Endothelium	0.0114	-0.578838	0.7	0	0.15
CD46	Endothelium	0.047	0.778707	1.7	0.69	0.5
C7	Horizontal	0.00926	1.06405	2.1	0.48	0.16
C1QB	Microglia	8.72e-31	-1.25687	0.4	0.98	0.91
C1QC	Microglia	7.82e-27	-1.19133	0.4	0.97	0.9
C1QA	Microglia	9.05e-25	-1.16393	0.4	0.97	0.9
C5AR1	Microglia	4.89e-10	0.839801	1.8	0.56	0.26
ITGB2	Microglia	0.00122	-0.468782	0.7	0.69	0.68
CFD	Microglia	0.00157	0.250596	1.2	0.38	0.23
CLU	Microglia	0.03	-0.623694	0.6	0.23	0.3
CLU	Muller	2.5e-177	-0.338495	0.8	1	1
CFI	Muller	2.88e-73	-0.476967	0.7	0.42	0.64
CD59	Muller	1.7e-47	0.502337	1.4	0.68	0.61
SERPING1	Muller	3.89e-42	-0.348678	0.8	0.24	0.39
C1QBP	Pericytes	0.000306	-0.49202	0.7	0.34	0.65
CD59	Pericytes	0.00186	-0.391328	0.8	0.87	0.95
CD46	Pericytes	0.0288	0.445031	1.4	0.35	0.22
C1S	Pericytes	0.0292	0.658882	1.6	0.52	0.45

## Sheet: Choroid_EarlyAMDMac_NormalMac
Gene	Celltype	p-val	avg_log2FC_(AMDMac/NormalMac)	Linear_FC_(2^avg_log2FC)	percent_AMDMac	percent_NormalMac
C1QA	Endothelial	0.00236808	-0.43209	0.741188	0.019	0.143
CD46	Endothelial	0.00284065	1.38698	2.6153	0.668	0.286
CFI	Endothelial	0.00523186	0.90821	1.87672	0.444	0.071
C1R	Endothelial	0.0183758	0.859391	1.81427	0.296	0
FCN3	Endothelial	0.0494728	1.93329	3.81926	0.222	0
CFH	Fibroblasts	5.19723e-72	2.05077	4.14327	0.946	0.255
C1R	Fibroblasts	2.75716e-49	1.28338	2.43409	0.927	0.358
C7	Fibroblasts	7.29458e-39	1.64499	3.12745	0.52	0.005
C3	Fibroblasts	1.58579e-35	1.0412	2.05794	0.708	0.152
C1RL	Fibroblasts	5.84642e-33	0.637829	1.55599	0.624	0.098
SERPING1	Fibroblasts	3.04014e-30	0.743168	1.67385	0.958	0.608
CD46	Fibroblasts	1.78971e-28	0.688225	1.6113	0.477	0.039
C1S	Fibroblasts	7.09963e-26	0.677598	1.59947	0.931	0.446
CFI	Fibroblasts	5.65303e-22	0.411948	1.33048	0.463	0.069
CD55	Fibroblasts	1.69046e-09	0.200892	1.14941	0.264	0.059
C2	Fibroblasts	3.71997e-06	0.10042	1.07209	0.144	0.025
C1QBP	Fibroblasts	0.000286739	-0.37803	0.769487	0.598	0.299
CD59	Fibroblasts	0.0137415	-0.455085	0.729467	0.783	0.422
CFD	Fibroblasts	0.0282961	-0.361364	0.778428	0.278	0.176
CLU	Leukocytes	2.05572e-10	0.389095	1.30957	0.118	0.032
ITGAM	Leukocytes	5.47483e-09	0.319099	1.24755	0.118	0.038
ITGAX	Leukocytes	0.00718007	0.146673	1.10701	0.102	0.062
C1QA	Macrophages	4.42384e-89	-2.57935	0.167316	0.704	0.963
C1QC	Macrophages	1.61925e-83	-2.5614	0.169411	0.627	0.943
C1QB	Macrophages	4.12733e-81	-2.33796	0.19779	0.644	0.96
ITGAX	Macrophages	5.48658e-60	0.642254	1.56077	0.468	0.023
CD55	Macrophages	9.98162e-54	0.906743	1.87481	0.704	0.129
C1QBP	Macrophages	9.23831e-34	0.0456307	1.03213	0.567	0.122
CD46	Macrophages	4.61463e-33	0.108269	1.07793	0.479	0.09
C3AR1	Macrophages	1.24688e-32	0.184928	1.13676	0.634	0.156
CFH	Macrophages	2.26486e-30	0.521096	1.43505	0.218	0.003
CFP	Macrophages	9.8351e-29	0.343275	1.26863	0.384	0.065
C1R	Macrophages	7.57421e-27	0.375174	1.297	0.194	0.003
FCN1	Macrophages	2.15611e-24	0.961275	1.94703	0.285	0.04
CLU	Macrophages	7.91476e-24	0.434206	1.35117	0.285	0.042
C1S	Macrophages	5.93523e-19	0.296148	1.22786	0.151	0.007
ITGB2	Macrophages	4.81188e-15	-0.0711697	0.951866	0.831	0.327
C1RL	Macrophages	2.57858e-14	-0.0332689	0.977204	0.162	0.022
C3	Macrophages	9.04169e-13	-0.0536638	0.963486	0.187	0.037
C5AR1	Macrophages	4.28013e-11	0.106826	1.07686	0.648	0.305
ITGAM	Macrophages	7.27985e-11	-0.533402	0.690924	0.366	0.132
C5AR2	Macrophages	9.19698e-10	-0.0298836	0.979499	0.158	0.037
C2	Macrophages	3.0449e-09	-1.65641	0.317227	0.088	0.238
VSIG4	Macrophages	7.87293e-06	-1.08675	0.470821	0.69	0.571
CD59	Macrophages	0.00117576	-0.804774	0.572452	0.359	0.194
SERPING1	Macrophages	0.0123891	-1.55896	0.339396	0.342	0.33
CR1	Macrophages	0.0336283	-0.796373	0.575795	0.211	0.132
C2	Melanocytes	1.01923e-05	-0.398083	0.758866	0.046	0.261
SERPING1	Melanocytes	0.000416346	0.912389	1.88216	0.778	0.522
CFH	Melanocytes	0.0182702	0.828482	1.77582	0.324	0.087
C1R	Pericytes	6.98581e-27	0.870941	1.82886	0.769	0.277
SERPING1	Pericytes	3.09412e-26	0.850905	1.80363	0.794	0.304
C1S	Pericytes	1.4526e-15	0.62856	1.54602	0.682	0.293
CFH	Pericytes	3.24224e-15	1.43454	2.70296	0.518	0.209
CD46	Pericytes	7.05999e-13	0.453822	1.36966	0.421	0.141
C7	Pericytes	2.68622e-11	0.857569	1.81198	0.238	0.031
C1RL	Pericytes	1.61564e-08	0.326371	1.25386	0.33	0.126
CLU	Pericytes	4.14545e-08	0.088745	1.06344	0.444	0.22
C3	Pericytes	2.19774e-06	0.353424	1.27759	0.106	0
C1QBP	Pericytes	3.32594e-06	0.13565	1.09859	0.527	0.293
CD59	Pericytes	1.70523e-05	-0.059464	0.959621	0.701	0.414
CD55	Pericytes	0.0193757	-0.0137732	0.990499	0.177	0.105
CD59	Schwann	1.93073e-07	-0.521772	0.696516	0.863	0.888
C1R	Schwann	4.60105e-06	-0.469916	0.722006	0.402	0.627
CD55	T-cells	7.26439e-05	0.301751	1.23264	0.537	0.486

## Sheet: Retina_EarlyAMDMac_EarlyAMDPer
Gene	Celltype	p-val	avg_log2FC_(AMDMac/AMDPer)	Linear_FC_(2^avg_log2FC)	percent_AMDMac	percent_AMDPer
C3	Astrocytes	0.00059706	-1.1375	0.454545	0.32	0.71
CFI	Astrocytes	0.00071449	-1	0.5	0.19	0.5
C7	Astrocytes	0.040106	-0.378512	0.769231	0.09	0.25
CD59	Endothelium	0.00069894	-0.584963	0.666667	0.95	1
C1RL	Endothelium	0.011077	-0.485427	0.714286	0	0.15
CD46	Horizontal	0.039689	-0.378512	0.769231	0.26	0.42
C3	Microglia	2.9544e-18	0.765535	1.7	0.79	0.61
CD59	Muller	3.2184e-38	0.263034	1.2	0.68	0.5
SERPING1	Pericytes	0.0027105	0.485427	1.4	0.78	0.66
CFH	Pericytes	0.038862	0.378512	1.3	0.36	0.24
C1R	Pericytes	0.039464	0.378512	1.3	0.7	0.66

## Sheet: Choroid_EarlyAMDMac_EarlyAMDPer
Gene	Celltype	p-val	avg_log2FC_(AMDMac/AMDPer)	Linear_FC_(2^avg_log2FC)	percent_AMDMac	percent_AMDPer
CD55	B-cells	1.58445e-06	0.325412	1.25302	0.803	0.765
CD55	Endothelial	0.0126355	-0.427354	0.743625	0.668	0.702
FCN3	Endothelial	0.0185875	1.50878	2.84569	0.222	0.146
CLU	Fibroblasts	4.0705e-106	-0.701618	0.614882	0.926	0.961
SERPING1	Fibroblasts	1.10883e-76	-0.38172	0.767522	0.958	0.973
C1R	Fibroblasts	8.11439e-35	-0.347657	0.785859	0.927	0.957
CD55	Fibroblasts	9.35447e-35	-0.489902	0.712073	0.264	0.404
C1S	Fibroblasts	3.07616e-30	-0.255023	0.837974	0.931	0.953
C1QBP	Fibroblasts	7.44057e-30	0.233426	1.17562	0.598	0.424
C3	Fibroblasts	8.37087e-26	-0.378647	0.769158	0.708	0.797
CD59	Fibroblasts	1.35243e-16	-0.194985	0.873582	0.783	0.805
CFD	Fibroblasts	7.07979e-15	0.731261	1.66009	0.278	0.192
CFH	Fibroblasts	3.73736e-07	0.162209	1.119	0.946	0.939
CD46	Fibroblasts	0.00242089	-0.0827846	0.944233	0.477	0.485
C7	Fibroblasts	0.00323185	-0.125069	0.91696	0.52	0.445
ITGAM	Leukocytes	4.20287e-07	0.267714	1.2039	0.118	0.039
ITGB2	Leukocytes	3.26439e-05	0.303299	1.23396	0.466	0.347
ITGAX	Leukocytes	0.000145244	0.183907	1.13596	0.102	0.044
C1QB	Macrophages	6.47354e-13	-0.498365	0.707909	0.644	0.83
C5AR1	Macrophages	1.07046e-09	-0.565293	0.675818	0.648	0.79
C1QC	Macrophages	2.32947e-09	-0.352042	0.783475	0.627	0.806
C1QA	Macrophages	3.02568e-08	-0.211425	0.863684	0.704	0.858
CFP	Macrophages	6.29261e-07	0.251684	1.1906	0.384	0.229
CR1	Macrophages	9.46552e-06	-0.428128	0.743226	0.211	0.329
CD93	Macrophages	3.02948e-05	-0.182153	0.881387	0.542	0.636
CFD	Macrophages	3.33478e-05	0.410862	1.32948	0.676	0.564
VSIG4	Macrophages	7.20139e-05	-0.336363	0.792036	0.69	0.77
CD55	Macrophages	0.000603243	0.333512	1.26008	0.704	0.63
ITGAX	Macrophages	0.00102536	0.0504277	1.03557	0.468	0.339
C2	Macrophages	0.00147084	-0.183943	0.880294	0.088	0.163
FCN1	Macrophages	0.00193215	0.457937	1.37358	0.285	0.205
C1QBP	Macrophages	0.00195216	0.241007	1.18182	0.567	0.435
C3	Macrophages	0.00276088	-0.236984	0.848517	0.187	0.264
CFH	Macrophages	0.00682112	-0.0143185	0.990124	0.218	0.142
CD59	Macrophages	0.0269137	-0.0970596	0.934937	0.359	0.414
CFH	Melanocytes	2.01905e-08	0.640998	1.55941	0.324	0.193
CD59	Melanocytes	3.17064e-06	-0.217704	0.859933	0.961	0.965
C1QBP	Melanocytes	2.29634e-05	0.182348	1.13473	0.34	0.213
CD55	Melanocytes	0.00169949	0.102802	1.07386	0.369	0.268
CLU	Melanocytes	0.00841233	0.0317023	1.02222	0.325	0.243
C1R	Melanocytes	0.0323329	0.00800846	1.00557	0.132	0.09
C1QBP	Pericytes	3.54219e-20	0.233338	1.17555	0.527	0.362
CLU	Pericytes	6.74697e-06	-0.235844	0.849188	0.444	0.346
C7	Pericytes	2.07681e-05	0.047072	1.03317	0.238	0.175
CFH	Pericytes	7.60519e-05	0.123008	1.089	0.518	0.426
CD59	Pericytes	0.00566842	-0.125215	0.916867	0.701	0.681
C1R	Pericytes	0.0100293	0.0492288	1.03471	0.769	0.699
CD55	Pericytes	0.0190965	0.0137662	1.00959	0.177	0.146
CLU	Schwann	3.91185e-50	-0.606795	0.656654	0.882	0.917
CFD	Schwann	6.43633e-23	-1.43732	0.369252	0.067	0.166
SERPING1	Schwann	3.61085e-07	-0.202604	0.868981	0.683	0.731
CD46	Schwann	5.18104e-05	-0.180322	0.882506	0.35	0.414
C1QBP	Schwann	0.000129409	0.145758	1.10631	0.283	0.226
CD59	Schwann	0.000168499	-0.094624	0.936516	0.863	0.874
C1R	Schwann	0.000344502	0.228087	1.17128	0.402	0.355
C1RL	Schwann	0.031785	-0.128509	0.914776	0.111	0.133
CD55	T-cells	2.37881e-08	0.293795	1.22586	0.537	0.452
C1QBP	T-cells	0.0414166	0.0638471	1.04525	0.232	0.198
