# Supplementary material for: As in Real Estate, Location Matters: Cellular Expression of Complement Varies Between Macular and Peripheral Regions of the Retina and Supporting Tissues
Source: Front Immunol. 2022 Jun 15;13:895519. doi: 10.3389/fimmu.2022.895519 (PMC9240314; doi:10.3389/fimmu.2022.895519)
Supplement: Supplementary file 2 [file DataSheet_2.xlsx]

## Sheet: Complement_genes
Gene Name	info1	Pathway
C1QA	Complement Activation	Classical Pathway
C1QB	Complement Activation	Classical Pathway
C1QC	Complement Activation	Classical Pathway
C1R	Complement Activation	Classical Pathway
C1RL	Complement Activation	Classical Pathway
C1S	Complement Activation	Classical Pathway
FCN1	Complement Activation	Lectin Pathway
FCN2	Complement Activation	Lectin Pathway
FCN3	Complement Activation	Lectin Pathway
MASP1	Complement Activation	Lectin Pathway
MASP2	Complement Activation	Classical/Lectin Pathway
C2	Complement Activation	Classical/Lectin Pathway
C4A	Complement Activation	Classical/Lectin Pathway
C4B	Complement Activation	Classical/Lectin Pathway
CFB	Complement Activation	Alternative Pathway
CFD	Complement Activation	Alternative Pathway
C3	Complement Activation	Terminal Pathway
C5	Complement Activation	Terminal Pathway
C6	Complement Activation	Terminal Pathway
C7	Complement Activation	Terminal Pathway
C8A	Complement Activation	Terminal Pathway
C8B	Complement Activation	Terminal Pathway
C8G	Complement Activation	Terminal Pathway
C9	Complement Activation	Terminal Pathway
C1QBP	Soluble Complement Regulators	Classical Pathway
SERPING1	Soluble Complement Regulators	Classical Pathway
C4BPA	Soluble Complement Regulators	Classical Pathway
C4BPB	Soluble Complement Regulators	Classical Pathway
CFH	Soluble Complement Regulators	Alternative Pathway
CFHR1	Soluble Complement Regulators	Alternative Pathway
CFHR2	Soluble Complement Regulators	Alternative Pathway
CFHR3	Soluble Complement Regulators	Alternative Pathway
CFHR4	Soluble Complement Regulators	Alternative Pathway
CFHR5	Soluble Complement Regulators	Alternative Pathway
CFI	Soluble Complement Regulators	Alternative Pathway
CFP	Soluble Complement Regulators	Alternative Pathway
CLU	Soluble Complement Regulators	Terminal Pathway
VTN	Soluble Complement Regulators	Terminal Pathway
CD46	Membrane Bound Complement Regulators	All Pathways
CD55	Membrane Bound Complement Regulators	All Pathways
CD59	Membrane Bound Complement Regulators	All Pathways
C3AR1	Complement Receptors	All Pathways
C5AR1	Complement Receptors	All Pathways
C5AR2	Complement Receptors	All Pathways
CR1	Complement Receptors	All Pathways
CR2	Complement Receptors	All Pathways
ITGAM	Complement Receptors	All Pathways
ITGAX	Complement Receptors	All Pathways
ITGB2	Complement Receptors	All Pathways
VSIG4	Complement Receptors	All Pathways
CD93	Complement Receptors	All Pathways

## Sheet: Retina_EarlyAMDMac_NormalMac
Gene	p-val	log2FC	Linear_FC_(EarlyAMDMac/NormalMac)	FPKM_EarlyAMDMac	FPKM_NormalMac
C1QA	0	2.23266	4.7	29.5	6.3
C1QB	0	1.80735	3.5	37.5	10.7
C1QC	0	1.67807	3.2	18	5.7
C1R	0	1.37851	2.6	27.9	10.6
C1S	0.046	1.20163	2.3	16.1	7
C4B	0.001	1.32193	2.5	4	1.6
C3	0.024	1.53605	2.9	48.4	16.8
C7	0.005	1.26303	2.4	8.5	3.6
SERPING1	0.002	1.1375	2.2	10.6	4.8
CFH	0.018	0.765535	1.7	9.7	5.6
C3AR1	0	1.48543	2.8	3.6	1.3
ITGAM	0.003	1.07039	2.1	1	0.5
ITGB2	0	1.1375	2.2	5.2	2.4
CD93	0.014	0.678072	1.6	3.4	2.1

## Sheet: Retina_GeoAMDMac_NormalMac
Gene	p-val	log2FC	Linear_FC_(GeoAMDMac/NormalMac)	FPKM_GeoAMDMac	FPKM_NormalMac
C1QA	0	6.06609	67	424.7	6.3
C1QB	0	5.64674	50.1	535.2	10.7
C1QC	0	5.40259	42.3	240.9	5.7
C1R	0	5.01792	32.4	343.6	10.6
C1RL	0	3.40599	10.6	38.9	3.7
C1S	0	5.79181	55.4	386.6	7
FCN1	0.012	4.04439	16.5	3.3	0.2
MASP1	0	3.23266	9.4	1.1	0.1
C2	0	3.52356	11.5	18.7	1.6
C4B	0	2.82782	7.1	11.5	1.6
CFB	0	3.01792	8.1	32.7	4
CFD	0	4.0268	16.3	10.6	0.7
C3	0	3.30743	9.9	165.4	16.8
C5	0.004	1.1375	2.2	3.1	1.4
C6	0.007	3.40599	10.6	0.3	0
C7	0	2.82782	7.1	25.7	3.6
SERPING1	0	5.21723	37.2	179.2	4.8
CFH	0	5.97269	62.8	351.7	5.6
CFHR1	0	5.36457	41.2	72.5	1.8
CFP	0.013	2.1375	4.4	3.7	0.9
CD55	0	1.53605	2.9	25.3	8.8
CD59	0	2.26303	4.8	633.4	131
C3AR1	0	4.55459	23.5	29.8	1.3
C5AR1	0	3.89724	14.9	30.1	2
C5AR2	0	4.29278	19.6	3.3	0.2
CR1L	0.005	4.63807	24.9	5.3	0.2
ITGAM	0	4.3147	19.9	9.2	0.5
ITGAX	0.023	1.48543	2.8	1.7	0.6
ITGB2	0	4.21723	18.6	44.2	2.4
CD93	0	4.2854	19.5	40.7	2.1

## Sheet: Retina_EarlyAMDPer_NormalPer
Gene	p-val	log2FC	Linear_FC_(EarlyAMDPer/NormalPer)	FPKM_EarlyAMDPer	FPKM_NormalPer
C1R	0.014	0.852067	1.80508	21.3	11.8
C8G	0.037	-1.58496	0.333333	0.1	0.3
SERPING1	0.005	1.20547	2.30612	22.6	9.8
ITGAX	0.042	-0.736966	0.6	0.3	0.5

## Sheet: Retina_GeoAMDPer_NormalPer
Gene	p-val	log2FC	Linear_FC_(GeoAMDPer/NormalPer)	FPKM_GeoAMDPer	FPKM_NormalPer
C1QA	0.003	1.00985	2.0137	14.7	7.3
C1R	0.007	0.939627	1.91803	23.4	12.2
C1S	0.012	1.57845	2.98649	22.1	7.4
MASP1	0.043	1.58496	3	0.3	0.1
C4B	0	-1.64386	0.32	0.8	2.5
CFD	0	3.14296	8.83333	10.6	1.2
C7	0.015	1	2	7.2	3.6
CFH	0	2.03634	4.10204	20.1	4.9
CFHR1	0	1.77761	3.42857	4.8	1.4
CFI	0.005	-0.707691	0.612299	22.9	37.4

## Sheet: Choroid_EarlyAMDMac_NormalMac
Gene	p-val	log2FC	Linear_FC_(EarlyAMDMac/NormalMac)	FPKM_EarlyAMDMac	FPKM_NormalMac
FCN1	0.001	-2	0.25	2.2	8.8
CFD	0	-1.70615	0.306477	38.8	126.6
C6	0	-2.36923	0.193548	0.6	3.1
CFP	0.028	-1.12399	0.458824	3.9	8.5
ITGAX	0.008	-1.29546	0.407407	1.1	2.7
ITGB2	0.037	-0.672835	0.627273	27.6	44

## Sheet: Choroid_GeoAMDMac_NormalMac
Gene	p-val	log2FC	Linear_FC_(GeoAMDMac/NormalMac)	FPKM_GeoAMDMac	FPKM_NormalMac
MASP1	0.032	-0.947533	0.518519	1.4	2.7
CFD	0	-2.23278	0.212749	26.7	125.5
C6	0	-3.32193	0.1	0.3	3
C7	0.003	-1.09984	0.466568	31.4	67.3

## Sheet: Choroid_EarlyAMDPer_NormalPer
Gene	p-val	log2FC	Linear_FC_(EarlyAMDPer/NormalPer)	FPKM_EarlyAMDPer	FPKM_NormalPer
CFD	0	1.42677	2.68844	107	39.8
C3	0.008	1.28201	2.43178	313.7	129
SERPING1	0	1.38713	2.61557	211.6	80.9
CFI	0.046	0.627191	1.54455	62.4	40.4
CFP	0.019	1.26589	2.40476	10.1	4.2
ITGAX	0	-1.80735	0.285714	1.2	4.2

## Sheet: Choroid_GeoAMDPer_NormalPer
Gene	p-val	log2FC	Linear_FC_(GeoAMDPer/NormalPer)	FPKM_GeoAMDPer	FPKM_NormalPer
FCN2	0.024	2.51096	5.7	0.2	0.0350877
CFD	0.017	1.20622	2.30733	97.6	42.3
VTN	0.017	3.79666	13.8966	40.3	2.9
ITGAX	0.007	-1.28951	0.409091	1.8	4.4
